# Supplementary material for: Marine Bromophenols from Laminaria hyperborea’s Epiphytic Biomass: Chemical Profiling, Cytotoxicity, and Antioxidant Activity
Source: Mar Drugs. 2026 Jan 21;24(1):52. doi: 10.3390/md24010052 (PMC12843181; doi:10.3390/md24010052)
Supplement: Supplementary file 1 [file marinedrugs-24-00052-s001.zip]

Archive with 1 entries (1 files):
- marinedrugs-4067549-supplementary.pdf
